# Supplementary material for: Rho Signaling Participates in Membrane Fluidity Homeostasis
Source: PLoS One. 2012 Oct 5;7(10):e45049. doi: 10.1371/journal.pone.0045049 (PMC3465289; doi:10.1371/journal.pone.0045049)
Supplement: Table S1 — Gene deletions which cause oleic acid (OA, C18:1) and/or palmitoleic acid (PO, C16:1) to influence growth. This data is provided as an Excel file. (XLS) [file pone.0045049.s009.xls]

## Sheet: description
Table S1. Gene deletions which cause C18:1 and/or C16:1 to influence growth. Each of four successive sheets contains the complete list of 212 strains, sorted in four different ways. Entries for which PO and OA exert opposite effects on growth are shown in red.

## Sheet: PO inhib order
PO inhibition order (Table S1, page 2)
PO inh	OA inh	orf	position	gene	function	OA stim	POstim
3	0	YER093C-A	131f2	AIM11	function unknown	3	0
3	0	YLR425W	135b9	TUS1	Rho guanyl-nucleotide exchange factor activity	3	0
3	0	YJL095W	133h6	BCK1	MAP kinase kinase kinase activity	2	0
3	0	YLR337C	171e8	VRP1	actin binding	2	0
3	0	YMR021C	170a7	MAC1	specific RNA polymerase II transcription factor activity	1	0
3	0	YMR294W	105a4	JNM1	structural constituent of cytoskeleton	0	0
3	0	YHR030C	114a8	SLT2	MAP kinase activity	0	0
3	0	YCR009C	115f3	RVS161	cytoskeletal protein binding	0	0
3	0	YKL040C	116f9	NFU1	function unknown	0	0
3	0	YGR056W	118a3	RSC1	DNA-dependent ATPase activity	0	0
3	0	YOR258W	119e8	HNT3	function unknown	0	0
3	0	YDR150W	120f10	NUM1	tubulin binding	0	0
3	0	YKL178C	121f10	STE3	mating-type a-factor pheromone receptor activity	0	0
3	0	YLR284C	122b9	ECI1	dodecenoyl-CoA delta-isomerase activity	0	0
3	0	YGL205W	122e11	POX1	acyl-CoA oxidase activity	0	0
3	0	YGR231C	125d4	PHB2	function unknown	0	0
3	0	YKR009C	127g3	FOX2	3-hydroxyacyl-CoA dehydrogenase activity*	0	0
3	0	YOL086C	131a9	ADH1	alcohol dehydrogenase activity	0	0
3	0	YDR424C	131e5	DYN2	microtubule motor activity	0	0
3	0	YNL094W	141f7	APP1	function unknown	0	0
3	0	YCR084C	144b9	TUP1	general transcriptional repressor activity	0	0
3	0	YDL074C	146h5	BRE1	ubiquitin-protein ligase activity	0	0
3	0	YDR493W	149h5	FMP36	function unknown	0	0
3	0	YGR272C	150b5		function unknown	0	0
3	0	YNL284C	150d7	MRPL10	structural constituent of ribosome	0	0
3	0	YNL315C	150d8	ATP11	unfolded protein binding	0	0
3	0	YIL154C	171c5	IMP2'	transcription coactivator activity	0	0
3	1	YML008C	103d10	ERG6	sterol 24-C-methyltransferase activity	0	0
3	1	YBR200W	109g3	BEM1	protein binding*	0	0
3	1	YHR129C	114f6	ARP1	structural constituent of cytoskeleton	0	0
3	1	YLR182W	116b3	SWI6	protein binding*	0	0
3	1	YLR200W	116c4	YKE2	tubulin binding	0	0
3	1	YGL212W	122f5	VAM7	phosphatidylinositol 3-phosphate binding*	0	0
3	1	YGL084C	126h8	GUP1	O-acyltransferase activity	0	0
3	1	YBR078W	140f4	ECM33	function unknown	0	0
3	1	YIL160C	142b11	POT1	acetyl-CoA C-acyltransferase activity	0	0
3	1	YIL102C	145b4		function unknown	0	0
3	2	YEL059W	112c4		dubious ORF	0	0
3	2	YHR075C	114c6	PPE1	carboxylic ester hydrolase activity	0	0
3	2	YHR100C	114d10		function unknown	0	0
3	2	YJL211C	119g2		dubious orf	0	0
3	2	YDR216W	121b4	ADR1	transcription factor activity	0	0
3	2	YPL084W	123c9	BRO1	ubiquitin-specific protease activity	0	0
3	2	YPL055C	123e9	LGE1	function unknown	0	0
3	2	YDR017C	137b1	KCS1	inositol heptakisphosphate 5-kinase activity*	0	0
3	2	YBR156C	146b7	SLI15	protein kinase activator activity	0	0
3	2	YIR004W	149c11	DJP1	chaperone binding	0	0
3	2	YDR417C	149h1		dubious orf	0	0
3	3	YAL055W	101a12	PEX22	function unknown	0	0
3	3	YAL051W	101b2	OAF1	DNA binding*	0	0
3	3	YMR026C	103f12	PEX12	protein binding	0	0
3	3	YMR205C	104d7	PFK2	6-phosphofructokinase activity	0	0
3	3	YNL329C	105c2	PEX6	ATPase activity	0	0
3	3	YOR360C	107b12	PDE2	3',5'-cyclic-AMP phosphodiesterase activity	0	0
3	3	YOR363C	107c1	PIP2	DNA binding*	0	0
3	3	YOL044W	107g1	PEX15	function unknown	0	0
3	3	YEL031W	112a4	SPF1	ATPase activity, coupled to transmembrane movement of ions, phosphorylative mechanism	0	0
3	3	YER083C	112h5	GET2	function unknown	0	0
3	3	YGR133W	113a8	PEX4	ubiquitin-protein ligase activity	0	0
3	3	YLR191W	116b12	PEX13	protein binding	0	0
3	3	YGR077C	118b4	PEX8	peroxisome targeting sequence binding	0	0
3	3	YJL212C	119f12	OPT1	oligopeptide transporter activity*	0	0
3	3	YKL197C	127e5	PEX1	ATPase activity	0	0
3	3	YDR265W	128d3	PEX10	protein binding	0	0
3	3	YDR329C	128h1	PEX3	protein binding	0	0
3	3	YIL076W	129c11	SEC28	function unknown	0	0
3	3	YML115C	145d10	VAN1	mannosyltransferase activity	0	0
3	3	YDL069C	146g11	CBS1	translation factor activity, nucleic acid binding	0	0
3	3	YDL065C	146g7	PEX19	protein binding	0	0
3	3	YGL152C	148b8		dubious orf	0	0
2	0	YNL225C	171b1	CNM67	structural constituent of cytoskeleton	3	0
2	0	YHR009C	134g3		function unknown	2	0
2	0	YMR299C	105a9	DYN3	motor activity	0	0
2	0	YGR135W	113a9	PRE9	endopeptidase activity	0	0
2	0	YHR013C	113h12	ARD1	peptide alpha-N-acetyltransferase activity	0	0
2	0	YCR017C	115f9	CWH43	function unknown	0	0
2	0	YJL155C	120a9	FBP26	fructose-2,6-bisphosphate 2-phosphatase activity*	0	0
2	0	YDR215C	121b3		dubious orf	0	0
2	0	YPR159W	124e2	KRE6	glucosidase activity	0	0
2	0	YBL006C	125e10	LDB7	DNA-dependent ATPase activity	0	0
2	0	YIL087C	129d4		function unknown	0	0
2	0	YFL025C	129e6	BST1	carboxylic ester hydrolase activity	0	0
2	0	YOL110W	131c6	SHR5	protein-cysteine S-palmitoleyltransferase activity	0	0
2	0	YJL080C	134a1	SCP160	RNA binding*	0	0
2	0	YDR488C	147d12	PAC11	microtubule motor activity*	0	0
2	0	YDR477W	149d6	SNF1	AMP-activated protein kinase activity	0	0
2	0	YGR257C	150b2	MTM1	transporter activity*	0	0
2	0	YNL059C	150c10	ARP5	ATP-dependent 5' to 3' DNA helicase activity	0	0
2	0	YPL268W	171c8	PLC1	phosphoinositide phospholipase C activity	0	0
2	1	YLL039C	101h7	UBI4	protein tag*	0	0
2	1	YPL112C	109d2	PEX25	function unknown	0	0
2	1	YBR175W	109e10	SWD3	histone lysine N-methyltransferase activity (H3-K4 specific)	0	0
2	1	YGR132C	113a7	PHB1	function unknown	0	0
2	1	YKL213C	127f3	DOA1	ubiquitin binding	0	0
2	2	YOL051W	107g8	GAL11	RNA polymerase II transcription mediator activity	0	0
2	2	YOL072W	108a5	THP1	protein binding	0	0
2	2	YDR069C	110d10	DOA4	endopeptidase activity*	0	0
2	2	YLR210W	116c10	CLB4	cyclin-dependent protein kinase regulator activity	0	0
2	2	YGL058W	126f12	RAD6	ubiquitin-protein ligase activity	0	0
2	2	YKL212W	127f2	SAC1	inositol or phosphatidylinositol phosphatase activity	0	0
2	2	YDR264C	128d2	AKR1	protein-cysteine S-palmitoleyltransferase activity	0	0
2	2	YDL047W	149d3	SIT4	protein serine/threonine phosphatase activity	0	0
2	2	YLR362W	149g7	STE11	MAP kinase kinase kinase activity*	0	0
2	3	YLR055C	102d6	SPT8	transcription cofactor activity*	0	0
2	3	YMR198W	104d2	CIK1	microtubule motor activity	0	0
2	3	YDR142C	111a7	PEX7	peroxisome targeting sequence binding*	0	0
2	3	YHR092C	114d4	HXT4	glucose transporter activity*	0	0
1	0	YMR034C	103g7		sterol transporter activity	0	0
1	0	YHL044W	113f8		function unknown	0	0
1	0	YHR029C	114a7	YHI9	function unknown	0	0
1	0	YLR322W	122e2		dubious orf	0	0
1	0	YKR001C	127f10	VPS1	GTPase activity	0	0
1	0	YOL109W	131c5	ZEO1	function unknown	0	0
1	0	YOR141C	142e5	ARP8	ATP-dependent 5' to 3' DNA helicase activity	0	0
1	0	YOL147C	145e6	PEX11	function unknown	0	0
1	1	YML020W	103c10		function unknown	0	0
1	1	YMR032W	103g6	HOF1	cytoskeletal protein binding	0	0
1	1	YMR202W	104d5	ERG2	C-8 sterol isomerase activity	0	0
1	1	YOL012C	107e1	HTZ1	chromatin binding	0	0
1	1	YKL032C	116f4	IXR1	DNA binding	0	0
1	1	YDR293C	128e12	SSD1	RNA binding	0	0
1	3	YLR024C	102c6	UBR2	ubiquitin-protein ligase activity	0	0
1	3	YHR082C	114d1	KSP1	protein serine/threonine kinase activity	0	0
1	3	YKL041W	116f10	VPS24	protein binding	0	0
1	3	YKL037W	116f6		function unknown	0	0
0	0	YMR280C	104h9	CAT8	specific RNA polymerase II transcription factor activity	3	2
0	0	YDL088C	147a4	ASM4	structural molecule activity	3	3
0	0	YLL006W	170h9	MMM1	function unknown	3	3
0	0	YER065C	112g3	ICL1	isocitrate lyase activity	2	1
0	0	YKL167C	117f7	MRP49	structural constituent of ribosome	2	3
0	0	YGR078C	118b5	PAC10	tubulin binding	2	2
0	0	YDR363W-A	124h5	SEM1	function unknown	2	0
0	0	YDR276C	128d11	PMP3	function unknown	2	2
0	0	YHR008C	134g2	SOD2	manganese superoxide dismutase activity	2	0
0	0	YMR060C	135e5	SAM37	protein binding	2	3
0	0	YNL136W	141e5	EAF7	function unknown	1	1
0	0	YGL218W	171c2		dubious orf opposite MDM34	1	3
0	0	YGL240W	171d2	DOC1	enzyme regulator activity	1	3
0	0	YOR350C	107b3	MNE1	function unknown	0	2
0	0	YDR116C	110g7	MRPL1	structural constituent of ribosome	0	2
0	0	YKL054C	116g7	DEF1	function unknown	0	2
0	0	YJL131C	120c2		function unknown	0	2
0	0	YLR403W	120e5	SFP1	transcription factor activity	0	2
0	0	YDR159W	120g7	SAC3	protein binding	0	2
0	0	YEL029C	121d7	BUD16	function unknown	0	2
0	0	YLR315W	122d10	NKP2	function unknown	0	2
0	0	YFR001W	129g8	LOC1	mRNA binding	0	2
0	0	YIR026C	130d1	YVH1	protein tyrosine phosphatase activity*	0	2
0	0	YKR082W	130f5	NUP133	structural molecule activity	0	2
0	0	YML081C-A	135e4	ATP18	hydrogen ion transporting ATP synthase activity, rotational mechanism	0	3
0	0	YCR047C	144a11	BUD23	S-adenosylmethionine-dependent methyltransferase activity	0	2
0	0	YJR055W	144g7	HIT1	function unknown	0	2
0	0	YER117W	148e9	RPL23B	structural constituent of ribosome	0	2
0	0	YLR357W	149g5	RSC2	DNA-dependent ATPase activity	0	2
0	0	YML095C-A	171b5		dubious orf	0	1
0	0	YNL139C	171c4	RLR1	DNA binding*	0	2
0	0	YNL055C	171f5	POR1	voltage-gated ion-selective channel activity	0	2
0	1	YAL009W	101d8	SPO7	phosphoprotein phosphatase activity	0	0
0	1	YAR014C	101e4	BUD14	protein phosphatase type 1 regulator activity	0	0
0	1	YMR201C	104d4	RAD14	damaged DNA binding*	0	0
0	1	YNL307C	105d4	MCK1	glycogen synthase kinase 3 activity*	0	0
0	1	YOR081C	106e5	TGL5	triacylglycerol lipase activity	0	0
0	1	YHR115C	114e10	DMA1	function unknown	0	0
0	1	YGL025C	126e1	PGD1	RNA polymerase II transcription mediator activity	0	0
0	2	YML062C	103a9	MFT1	nucleic acid binding	0	0
0	2	YOR035C	106b5	SHE4	myosin binding	0	0
0	2	YOR067C	106d6	ALG8	dolichyl pyrophosphate Glc1Man9GlcNAc2 alpha-1,3-glucosyltransferase activity	0	0
0	2	YOR374W	107c6	ALD4	aldehyde dehydrogenase (NAD) activity	0	0
0	2	YDR349C	111b6	YPS7	aspartic-type endopeptidase activity	0	0
0	2	YDR432W	111g1	NPL3	mRNA binding*	0	0
0	2	YDR435C	111g3	PPM1	C-terminal protein carboxyl methyltransferase activity	0	0
0	2	YEL061C	112c6	CIN8	microtubule motor activity	0	0
0	2	YHR167W	114h8	THP2	nucleic acid binding	0	0
0	2	YBL027W	125g2	RPL19B	structural constituent of ribosome	0	0
0	2	YBL075C	126b6	SSA3	ATPase activity*	0	0
0	2	YGL024W	126d12		dubious orf	0	0
0	2	YDR294C	128f1	DPL1	sphinganine-1-phosphate aldolase activity	0	0
0	2	YGR285C	130b7	ZUO1	unfolded protein binding	0	0
0	2	YPR065W	133d10	ROX1	specific transcriptional repressor activity*	0	0
0	2	YHR004C	134f11	NEM1	phosphoprotein phosphatase activity	0	0
0	2	YDL118W	138g2		function unknown	0	0
0	2	YNR006W	141a11	VPS27	protein binding*	0	0
0	2	YKR094C	145c11	RPL40B	structural constituent of ribosome*	0	0
0	2	YOL148C	150d10	SPT20	transcription cofactor activity	0	0
0	2	YNL239W	171a7	LAP3	transcription regulator activity*	0	0
0	3	YLR087C	102f4	CSF1	function unknown	0	0
0	3	YMR238W	104f2	DFG5	mannosidase activity	0	0
0	3	YMR242C	104f4	RPL20A	structural constituent of ribosome	0	0
0	3	YOR334W	107a3	MRS2	magnesium ion transporter activity	0	2
0	3	YOL081W	108a11	IRA2	Ras GTPase activator activity	0	0
0	3	YDR075W	110e2	PPH3	protein phosphatase type 2A activity	0	0
0	3	YDR389W	111d8	SAC7	signal transducer activity*	0	0
0	3	YDR418W	111f2	RPL12B	structural constituent of ribosome	0	0
0	3	YEL033W	112a5	MTC7	telomere capping	0	0
0	3	YER038W-A	112e8		dubious orf	0	0
0	3	YER056C-A	112f10	RPL34A	structural constituent of ribosome	0	0
0	3	YHR189W	115a2	PTH1	aminoacyl-tRNA hydrolase activity	0	0
0	3	YPL060W	123e4	LPE10	magnesium ion transporter activity	0	0
0	3	YNL197C	127c1	WHI3	RNA binding	0	0
0	3	YDR335W	128h7	MSN5	protein binding*	0	0
0	3	YKR067W	130e6	GPT2	glycerol-3-phosphate O-acyltransferase activity	0	0
0	3	YHR064C	131g3	SSZ1	unfolded protein binding	0	0
0	3	YMR100W	132g7	MUB1	function unknown	0	0
0	3	YHL011C	134f8	PRS3	ribose phosphate diphosphokinase activity	0	0
0	3	YHR194W	134h1	MDM31	function unknown	0	3
0	3	YJR118C	136c2	ILM1	function unknown	0	0
0	3	YCR034W	137f8	FEN1	fatty acid elongase activity	0	0
0	3	YIL128W	142a2	MET18	RNA polymerase II transcription factor activity	0	2
0	3	YKR028W	143f9	SAP190	protein serine/threonine phosphatase activity	0	0
0	3	YER027C	144c4	GAL83	AMP-activated protein kinase activity	0	0
0	3	YJL127C	171b6	SPT10	histone acetyltransferase activity*	0	0
0	3	YOL050C	107g7		dubious orf	0	0

## Sheet: OA inhib order
OA inhibition order (Table S1, page 3)
OA inh	PO inh	orf	position	gene	function	POstim	OA stim
3	0	YHR194W	134h1	MDM31	function unknown	3	0
3	0	YOR334W	107a3	MRS2	magnesium ion transporter activity	2	0
3	0	YIL128W	142a2	MET18	RNA polymerase II transcription factor activity	2	0
3	0	YLR087C	102f4	CSF1	function unknown	0	0
3	0	YMR238W	104f2	DFG5	mannosidase activity	0	0
3	0	YMR242C	104f4	RPL20A	structural constituent of ribosome	0	0
3	0	YOL081W	108a11	IRA2	Ras GTPase activator activity	0	0
3	0	YDR075W	110e2	PPH3	protein phosphatase type 2A activity	0	0
3	0	YDR389W	111d8	SAC7	signal transducer activity*	0	0
3	0	YDR418W	111f2	RPL12B	structural constituent of ribosome	0	0
3	0	YEL033W	112a5	MTC7	telomere capping	0	0
3	0	YER038W-A	112e8		dubious orf	0	0
3	0	YER056C-A	112f10	RPL34A	structural constituent of ribosome	0	0
3	0	YHR189W	115a2	PTH1	aminoacyl-tRNA hydrolase activity	0	0
3	0	YPL060W	123e4	LPE10	magnesium ion transporter activity	0	0
3	0	YNL197C	127c1	WHI3	RNA binding	0	0
3	0	YDR335W	128h7	MSN5	protein binding*	0	0
3	0	YKR067W	130e6	GPT2	glycerol-3-phosphate O-acyltransferase activity	0	0
3	0	YHR064C	131g3	SSZ1	unfolded protein binding	0	0
3	0	YMR100W	132g7	MUB1	function unknown	0	0
3	0	YHL011C	134f8	PRS3	ribose phosphate diphosphokinase activity	0	0
3	0	YJR118C	136c2	ILM1	function unknown	0	0
3	0	YCR034W	137f8	FEN1	fatty acid elongase activity	0	0
3	0	YKR028W	143f9	SAP190	protein serine/threonine phosphatase activity	0	0
3	0	YER027C	144c4	GAL83	AMP-activated protein kinase activity	0	0
3	0	YJL127C	171b6	SPT10	histone acetyltransferase activity*	0	0
3	0	YOL050C	107g7		dubious orf	0	0
3	1	YLR024C	102c6	UBR2	ubiquitin-protein ligase activity	0	0
3	1	YHR082C	114d1	KSP1	protein serine/threonine kinase activity	0	0
3	1	YKL041W	116f10	VPS24	protein binding	0	0
3	1	YKL037W	116f6		function unknown	0	0
3	2	YLR055C	102d6	SPT8	transcription cofactor activity*	0	0
3	2	YMR198W	104d2	CIK1	microtubule motor activity	0	0
3	2	YDR142C	111a7	PEX7	peroxisome targeting sequence binding*	0	0
3	2	YHR092C	114d4	HXT4	glucose transporter activity*	0	0
3	3	YAL055W	101a12	PEX22	function unknown	0	0
3	3	YAL051W	101b2	OAF1	DNA binding*	0	0
3	3	YMR026C	103f12	PEX12	protein binding	0	0
3	3	YMR205C	104d7	PFK2	6-phosphofructokinase activity	0	0
3	3	YNL329C	105c2	PEX6	ATPase activity	0	0
3	3	YOR360C	107b12	PDE2	3',5'-cyclic-AMP phosphodiesterase activity	0	0
3	3	YOR363C	107c1	PIP2	DNA binding*	0	0
3	3	YOL044W	107g1	PEX15	function unknown	0	0
3	3	YEL031W	112a4	SPF1	ATPase activity, coupled to transmembrane movement of ions, phosphorylative mechanism	0	0
3	3	YER083C	112h5	GET2	function unknown	0	0
3	3	YGR133W	113a8	PEX4	ubiquitin-protein ligase activity	0	0
3	3	YLR191W	116b12	PEX13	protein binding	0	0
3	3	YGR077C	118b4	PEX8	peroxisome targeting sequence binding	0	0
3	3	YJL212C	119f12	OPT1	oligopeptide transporter activity*	0	0
3	3	YKL197C	127e5	PEX1	ATPase activity	0	0
3	3	YDR265W	128d3	PEX10	protein binding	0	0
3	3	YDR329C	128h1	PEX3	protein binding	0	0
3	3	YIL076W	129c11	SEC28	function unknown	0	0
3	3	YML115C	145d10	VAN1	mannosyltransferase activity	0	0
3	3	YDL069C	146g11	CBS1	translation factor activity, nucleic acid binding	0	0
3	3	YDL065C	146g7	PEX19	protein binding	0	0
3	3	YGL152C	148b8		dubious orf	0	0
2	0	YML062C	103a9	MFT1	nucleic acid binding	0	0
2	0	YOR035C	106b5	SHE4	myosin binding	0	0
2	0	YOR067C	106d6	ALG8	dolichyl pyrophosphate Glc1Man9GlcNAc2 alpha-1,3-glucosyltransferase activity	0	0
2	0	YOR374W	107c6	ALD4	aldehyde dehydrogenase (NAD) activity	0	0
2	0	YDR349C	111b6	YPS7	aspartic-type endopeptidase activity	0	0
2	0	YDR432W	111g1	NPL3	mRNA binding*	0	0
2	0	YDR435C	111g3	PPM1	C-terminal protein carboxyl methyltransferase activity	0	0
2	0	YEL061C	112c6	CIN8	microtubule motor activity	0	0
2	0	YHR167W	114h8	THP2	nucleic acid binding	0	0
2	0	YBL027W	125g2	RPL19B	structural constituent of ribosome	0	0
2	0	YBL075C	126b6	SSA3	ATPase activity*	0	0
2	0	YGL024W	126d12		dubious orf	0	0
2	0	YDR294C	128f1	DPL1	sphinganine-1-phosphate aldolase activity	0	0
2	0	YGR285C	130b7	ZUO1	unfolded protein binding	0	0
2	0	YPR065W	133d10	ROX1	specific transcriptional repressor activity*	0	0
2	0	YHR004C	134f11	NEM1	phosphoprotein phosphatase activity	0	0
2	0	YDL118W	138g2		function unknown	0	0
2	0	YNR006W	141a11	VPS27	protein binding*	0	0
2	0	YKR094C	145c11	RPL40B	structural constituent of ribosome*	0	0
2	0	YOL148C	150d10	SPT20	transcription cofactor activity	0	0
2	0	YNL239W	171a7	LAP3	transcription regulator activity*	0	0
2	2	YOL051W	107g8	GAL11	RNA polymerase II transcription mediator activity	0	0
2	2	YOL072W	108a5	THP1	protein binding	0	0
2	2	YDR069C	110d10	DOA4	endopeptidase activity*	0	0
2	2	YLR210W	116c10	CLB4	cyclin-dependent protein kinase regulator activity	0	0
2	2	YGL058W	126f12	RAD6	ubiquitin-protein ligase activity	0	0
2	2	YKL212W	127f2	SAC1	inositol or phosphatidylinositol phosphatase activity	0	0
2	2	YDR264C	128d2	AKR1	protein-cysteine S-palmitoleyltransferase activity	0	0
2	2	YDL047W	149d3	SIT4	protein serine/threonine phosphatase activity	0	0
2	2	YLR362W	149g7	STE11	MAP kinase kinase kinase activity*	0	0
2	3	YEL059W	112c4		dubious ORF	0	0
2	3	YHR075C	114c6	PPE1	carboxylic ester hydrolase activity	0	0
2	3	YHR100C	114d10		function unknown	0	0
2	3	YJL211C	119g2		dubious orf	0	0
2	3	YDR216W	121b4	ADR1	transcription factor activity	0	0
2	3	YPL084W	123c9	BRO1	ubiquitin-specific protease activity	0	0
2	3	YPL055C	123e9	LGE1	function unknown	0	0
2	3	YDR017C	137b1	KCS1	inositol heptakisphosphate 5-kinase activity*	0	0
2	3	YBR156C	146b7	SLI15	protein kinase activator activity	0	0
2	3	YIR004W	149c11	DJP1	chaperone binding	0	0
2	3	YDR417C	149h1		dubious orf	0	0
1	0	YAL009W	101d8	SPO7	phosphoprotein phosphatase activity	0	0
1	0	YAR014C	101e4	BUD14	protein phosphatase type 1 regulator activity	0	0
1	0	YMR201C	104d4	RAD14	damaged DNA binding*	0	0
1	0	YNL307C	105d4	MCK1	glycogen synthase kinase 3 activity*	0	0
1	0	YOR081C	106e5	TGL5	triacylglycerol lipase activity	0	0
1	0	YHR115C	114e10	DMA1	function unknown	0	0
1	0	YGL025C	126e1	PGD1	RNA polymerase II transcription mediator activity	0	0
1	1	YML020W	103c10		function unknown	0	0
1	1	YMR032W	103g6	HOF1	cytoskeletal protein binding	0	0
1	1	YMR202W	104d5	ERG2	C-8 sterol isomerase activity	0	0
1	1	YOL012C	107e1	HTZ1	chromatin binding	0	0
1	1	YKL032C	116f4	IXR1	DNA binding	0	0
1	1	YDR293C	128e12	SSD1	RNA binding	0	0
1	2	YLL039C	101h7	UBI4	protein tag*	0	0
1	2	YPL112C	109d2	PEX25	function unknown	0	0
1	2	YBR175W	109e10	SWD3	histone lysine N-methyltransferase activity (H3-K4 specific)	0	0
1	2	YGR132C	113a7	PHB1	function unknown	0	0
1	2	YKL213C	127f3	DOA1	ubiquitin binding	0	0
1	3	YML008C	103d10	ERG6	sterol 24-C-methyltransferase activity	0	0
1	3	YBR200W	109g3	BEM1	protein binding*	0	0
1	3	YHR129C	114f6	ARP1	structural constituent of cytoskeleton	0	0
1	3	YLR182W	116b3	SWI6	protein binding*	0	0
1	3	YLR200W	116c4	YKE2	tubulin binding	0	0
1	3	YGL212W	122f5	VAM7	phosphatidylinositol 3-phosphate binding*	0	0
1	3	YGL084C	126h8	GUP1	O-acyltransferase activity	0	0
1	3	YBR078W	140f4	ECM33	function unknown	0	0
1	3	YIL160C	142b11	POT1	acetyl-CoA C-acyltransferase activity	0	0
1	3	YIL102C	145b4		function unknown	0	0
0	0	YKL167C	117f7	MRP49	structural constituent of ribosome	3	2
0	0	YML081C-A	135e4	ATP18	hydrogen ion transporting ATP synthase activity, rotational mechanism	3	0
0	0	YMR060C	135e5	SAM37	protein binding	3	2
0	0	YDL088C	147a4	ASM4	structural molecule activity	3	3
0	0	YLL006W	170h9	MMM1	function unknown	3	3
0	0	YGL218W	171c2		dubious orf opposite MDM34	3	1
0	0	YGL240W	171d2	DOC1	enzyme regulator activity	3	1
0	0	YMR280C	104h9	CAT8	specific RNA polymerase II transcription factor activity	2	3
0	0	YOR350C	107b3	MNE1	function unknown	2	0
0	0	YDR116C	110g7	MRPL1	structural constituent of ribosome	2	0
0	0	YKL054C	116g7	DEF1	function unknown	2	0
0	0	YGR078C	118b5	PAC10	tubulin binding	2	2
0	0	YJL131C	120c2		function unknown	2	0
0	0	YLR403W	120e5	SFP1	transcription factor activity	2	0
0	0	YDR159W	120g7	SAC3	protein binding	2	0
0	0	YEL029C	121d7	BUD16	function unknown	2	0
0	0	YLR315W	122d10	NKP2	function unknown	2	0
0	0	YDR276C	128d11	PMP3	function unknown	2	2
0	0	YFR001W	129g8	LOC1	mRNA binding	2	0
0	0	YIR026C	130d1	YVH1	protein tyrosine phosphatase activity*	2	0
0	0	YKR082W	130f5	NUP133	structural molecule activity	2	0
0	0	YCR047C	144a11	BUD23	S-adenosylmethionine-dependent methyltransferase activity	2	0
0	0	YJR055W	144g7	HIT1	function unknown	2	0
0	0	YER117W	148e9	RPL23B	structural constituent of ribosome	2	0
0	0	YLR357W	149g5	RSC2	DNA-dependent ATPase activity	2	0
0	0	YNL139C	171c4	RLR1	DNA binding*	2	0
0	0	YNL055C	171f5	POR1	voltage-gated ion-selective channel activity	2	0
0	0	YER065C	112g3	ICL1	isocitrate lyase activity	1	2
0	0	YNL136W	141e5	EAF7	function unknown	1	1
0	0	YML095C-A	171b5		dubious orf	1	0
0	0	YDR363W-A	124h5	SEM1	function unknown	0	2
0	0	YHR008C	134g2	SOD2	manganese superoxide dismutase activity	0	2
0	1	YMR034C	103g7		sterol transporter activity	0	0
0	1	YHL044W	113f8		function unknown	0	0
0	1	YHR029C	114a7	YHI9	function unknown	0	0
0	1	YLR322W	122e2		dubious orf	0	0
0	1	YKR001C	127f10	VPS1	GTPase activity	0	0
0	1	YOL109W	131c5	ZEO1	function unknown	0	0
0	1	YOR141C	142e5	ARP8	ATP-dependent 5' to 3' DNA helicase activity	0	0
0	1	YOL147C	145e6	PEX11	function unknown	0	0
0	2	YMR299C	105a9	DYN3	motor activity	0	0
0	2	YGR135W	113a9	PRE9	endopeptidase activity	0	0
0	2	YHR013C	113h12	ARD1	peptide alpha-N-acetyltransferase activity	0	0
0	2	YCR017C	115f9	CWH43	function unknown	0	0
0	2	YJL155C	120a9	FBP26	fructose-2,6-bisphosphate 2-phosphatase activity*	0	0
0	2	YDR215C	121b3		dubious orf	0	0
0	2	YPR159W	124e2	KRE6	glucosidase activity	0	0
0	2	YBL006C	125e10	LDB7	DNA-dependent ATPase activity	0	0
0	2	YIL087C	129d4		function unknown	0	0
0	2	YFL025C	129e6	BST1	carboxylic ester hydrolase activity	0	0
0	2	YOL110W	131c6	SHR5	protein-cysteine S-palmitoleyltransferase activity	0	0
0	2	YJL080C	134a1	SCP160	RNA binding*	0	0
0	2	YHR009C	134g3		function unknown	0	2
0	2	YDR488C	147d12	PAC11	microtubule motor activity*	0	0
0	2	YDR477W	149d6	SNF1	AMP-activated protein kinase activity	0	0
0	2	YGR257C	150b2	MTM1	transporter activity*	0	0
0	2	YNL059C	150c10	ARP5	ATP-dependent 5' to 3' DNA helicase activity	0	0
0	2	YNL225C	171b1	CNM67	structural constituent of cytoskeleton	0	3
0	2	YPL268W	171c8	PLC1	phosphoinositide phospholipase C activity	0	0
0	3	YMR294W	105a4	JNM1	structural constituent of cytoskeleton	0	0
0	3	YHR030C	114a8	SLT2	MAP kinase activity	0	0
0	3	YCR009C	115f3	RVS161	cytoskeletal protein binding	0	0
0	3	YKL040C	116f9	NFU1	function unknown	0	0
0	3	YGR056W	118a3	RSC1	DNA-dependent ATPase activity	0	0
0	3	YOR258W	119e8	HNT3	function unknown	0	0
0	3	YDR150W	120f10	NUM1	tubulin binding	0	0
0	3	YKL178C	121f10	STE3	mating-type a-factor pheromone receptor activity	0	0
0	3	YLR284C	122b9	ECI1	dodecenoyl-CoA delta-isomerase activity	0	0
0	3	YGL205W	122e11	POX1	acyl-CoA oxidase activity	0	0
0	3	YGR231C	125d4	PHB2	function unknown	0	0
0	3	YKR009C	127g3	FOX2	3-hydroxyacyl-CoA dehydrogenase activity*	0	0
0	3	YOL086C	131a9	ADH1	alcohol dehydrogenase activity	0	0
0	3	YDR424C	131e5	DYN2	microtubule motor activity	0	0
0	3	YER093C-A	131f2	AIM11	function unknown	0	3
0	3	YJL095W	133h6	BCK1	MAP kinase kinase kinase activity	0	2
0	3	YLR425W	135b9	TUS1	Rho guanyl-nucleotide exchange factor activity	0	3
0	3	YNL094W	141f7	APP1	function unknown	0	0
0	3	YCR084C	144b9	TUP1	general transcriptional repressor activity	0	0
0	3	YDL074C	146h5	BRE1	ubiquitin-protein ligase activity	0	0
0	3	YDR493W	149h5	FMP36	function unknown	0	0
0	3	YGR272C	150b5		function unknown	0	0
0	3	YNL284C	150d7	MRPL10	structural constituent of ribosome	0	0
0	3	YNL315C	150d8	ATP11	unfolded protein binding	0	0
0	3	YMR021C	170a7	MAC1	specific RNA polymerase II transcription factor activity	0	1
0	3	YIL154C	171c5	IMP2'	transcription coactivator activity	0	0
0	3	YLR337C	171e8	VRP1	actin binding	0	2

## Sheet: gene order
gene order (Table S1, page 4)
gene	orf	position	PO inh	OA inh	function	POstim	OA stim
	YML020W	103c10	1	1	function unknown	0	0
	YMR034C	103g7	1	0	sterol transporter activity	0	0
	YEL059W	112c4	3	2	dubious ORF	0	0
	YER038W-A	112e8	0	3	dubious orf	0	0
	YHL044W	113f8	1	0	function unknown	0	0
	YHR100C	114d10	3	2	function unknown	0	0
	YKL037W	116f6	1	3	function unknown	0	0
	YJL211C	119g2	3	2	dubious orf	0	0
	YJL131C	120c2	0	0	function unknown	2	0
	YDR215C	121b3	2	0	dubious orf	0	0
	YLR322W	122e2	1	0	dubious orf	0	0
	YGL024W	126d12	0	2	dubious orf	0	0
	YIL087C	129d4	2	0	function unknown	0	0
	YHR009C	134g3	2	0	function unknown	0	2
	YDL118W	138g2	0	2	function unknown	0	0
	YIL102C	145b4	3	1	function unknown	0	0
	YGL152C	148b8	3	3	dubious orf	0	0
	YDR417C	149h1	3	2	dubious orf	0	0
	YGR272C	150b5	3	0	function unknown	0	0
	YML095C-A	171b5	0	0	dubious orf	1	0
	YGL218W	171c2	0	0	dubious orf opposite MDM34	3	1
	YOL050C	107g7	0	3	dubious orf	0	0
ADH1	YOL086C	131a9	3	0	alcohol dehydrogenase activity	0	0
ADR1	YDR216W	121b4	3	2	transcription factor activity	0	0
AIM11	YER093C-A	131f2	3	0	function unknown	0	3
AKR1	YDR264C	128d2	2	2	protein-cysteine S-palmitoleyltransferase activity	0	0
ALD4	YOR374W	107c6	0	2	aldehyde dehydrogenase (NAD) activity	0	0
ALG8	YOR067C	106d6	0	2	dolichyl pyrophosphate Glc1Man9GlcNAc2 alpha-1,3-glucosyltransferase activity	0	0
APP1	YNL094W	141f7	3	0	function unknown	0	0
ARD1	YHR013C	113h12	2	0	peptide alpha-N-acetyltransferase activity	0	0
ARP1	YHR129C	114f6	3	1	structural constituent of cytoskeleton	0	0
ARP5	YNL059C	150c10	2	0	ATP-dependent 5' to 3' DNA helicase activity	0	0
ARP8	YOR141C	142e5	1	0	ATP-dependent 5' to 3' DNA helicase activity	0	0
ASM4	YDL088C	147a4	0	0	structural molecule activity	3	3
ATP11	YNL315C	150d8	3	0	unfolded protein binding	0	0
ATP18	YML081C-A	135e4	0	0	hydrogen ion transporting ATP synthase activity, rotational mechanism	3	0
BCK1	YJL095W	133h6	3	0	MAP kinase kinase kinase activity	0	2
BEM1	YBR200W	109g3	3	1	protein binding*	0	0
BRE1	YDL074C	146h5	3	0	ubiquitin-protein ligase activity	0	0
BRO1	YPL084W	123c9	3	2	ubiquitin-specific protease activity	0	0
BST1	YFL025C	129e6	2	0	carboxylic ester hydrolase activity	0	0
BUD14	YAR014C	101e4	0	1	protein phosphatase type 1 regulator activity	0	0
BUD16	YEL029C	121d7	0	0	function unknown	2	0
BUD23	YCR047C	144a11	0	0	S-adenosylmethionine-dependent methyltransferase activity	2	0
CAT8	YMR280C	104h9	0	0	specific RNA polymerase II transcription factor activity	2	3
CBS1	YDL069C	146g11	3	3	translation factor activity, nucleic acid binding	0	0
CIK1	YMR198W	104d2	2	3	microtubule motor activity	0	0
CIN8	YEL061C	112c6	0	2	microtubule motor activity	0	0
CLB4	YLR210W	116c10	2	2	cyclin-dependent protein kinase regulator activity	0	0
CNM67	YNL225C	171b1	2	0	structural constituent of cytoskeleton	0	3
CSF1	YLR087C	102f4	0	3	function unknown	0	0
CWH43	YCR017C	115f9	2	0	function unknown	0	0
DEF1	YKL054C	116g7	0	0	function unknown	2	0
DFG5	YMR238W	104f2	0	3	mannosidase activity	0	0
DJP1	YIR004W	149c11	3	2	chaperone binding	0	0
DMA1	YHR115C	114e10	0	1	function unknown	0	0
DOA1	YKL213C	127f3	2	1	ubiquitin binding	0	0
DOA4	YDR069C	110d10	2	2	endopeptidase activity*	0	0
DOC1	YGL240W	171d2	0	0	enzyme regulator activity	3	1
DPL1	YDR294C	128f1	0	2	sphinganine-1-phosphate aldolase activity	0	0
DYN2	YDR424C	131e5	3	0	microtubule motor activity	0	0
DYN3	YMR299C	105a9	2	0	motor activity	0	0
EAF7	YNL136W	141e5	0	0	function unknown	1	1
ECI1	YLR284C	122b9	3	0	dodecenoyl-CoA delta-isomerase activity	0	0
ECM33	YBR078W	140f4	3	1	function unknown	0	0
ERG2	YMR202W	104d5	1	1	C-8 sterol isomerase activity	0	0
ERG6	YML008C	103d10	3	1	sterol 24-C-methyltransferase activity	0	0
FBP26	YJL155C	120a9	2	0	fructose-2,6-bisphosphate 2-phosphatase activity*	0	0
FEN1	YCR034W	137f8	0	3	fatty acid elongase activity	0	0
FMP36	YDR493W	149h5	3	0	function unknown	0	0
FOX2	YKR009C	127g3	3	0	3-hydroxyacyl-CoA dehydrogenase activity*	0	0
GAL11	YOL051W	107g8	2	2	RNA polymerase II transcription mediator activity	0	0
GAL83	YER027C	144c4	0	3	AMP-activated protein kinase activity	0	0
GET2	YER083C	112h5	3	3	function unknown	0	0
GPT2	YKR067W	130e6	0	3	glycerol-3-phosphate O-acyltransferase activity	0	0
GUP1	YGL084C	126h8	3	1	O-acyltransferase activity	0	0
HIT1	YJR055W	144g7	0	0	function unknown	2	0
HNT3	YOR258W	119e8	3	0	function unknown	0	0
HOF1	YMR032W	103g6	1	1	cytoskeletal protein binding	0	0
HTZ1	YOL012C	107e1	1	1	chromatin binding	0	0
HXT4	YHR092C	114d4	2	3	glucose transporter activity*	0	0
ICL1	YER065C	112g3	0	0	isocitrate lyase activity	1	2
ILM1	YJR118C	136c2	0	3	function unknown	0	0
IMP2'	YIL154C	171c5	3	0	transcription coactivator activity	0	0
IRA2	YOL081W	108a11	0	3	Ras GTPase activator activity	0	0
IXR1	YKL032C	116f4	1	1	DNA binding	0	0
JNM1	YMR294W	105a4	3	0	structural constituent of cytoskeleton	0	0
KCS1	YDR017C	137b1	3	2	inositol heptakisphosphate 5-kinase activity*	0	0
KRE6	YPR159W	124e2	2	0	glucosidase activity	0	0
KSP1	YHR082C	114d1	1	3	protein serine/threonine kinase activity	0	0
LAP3	YNL239W	171a7	0	2	transcription regulator activity*	0	0
LDB7	YBL006C	125e10	2	0	DNA-dependent ATPase activity	0	0
LGE1	YPL055C	123e9	3	2	function unknown	0	0
LOC1	YFR001W	129g8	0	0	mRNA binding	2	0
LPE10	YPL060W	123e4	0	3	magnesium ion transporter activity	0	0
MAC1	YMR021C	170a7	3	0	specific RNA polymerase II transcription factor activity	0	1
MCK1	YNL307C	105d4	0	1	glycogen synthase kinase 3 activity*	0	0
MDM31	YHR194W	134h1	0	3	function unknown	3	0
MET18	YIL128W	142a2	0	3	RNA polymerase II transcription factor activity	2	0
MFT1	YML062C	103a9	0	2	nucleic acid binding	0	0
MMM1	YLL006W	170h9	0	0	function unknown	3	3
MNE1	YOR350C	107b3	0	0	function unknown	2	0
MRP49	YKL167C	117f7	0	0	structural constituent of ribosome	3	2
MRPL1	YDR116C	110g7	0	0	structural constituent of ribosome	2	0
MRPL10	YNL284C	150d7	3	0	structural constituent of ribosome	0	0
MRS2	YOR334W	107a3	0	3	magnesium ion transporter activity	2	0
MSN5	YDR335W	128h7	0	3	protein binding*	0	0
MTC7	YEL033W	112a5	0	3	telomere capping	0	0
MTM1	YGR257C	150b2	2	0	transporter activity*	0	0
MUB1	YMR100W	132g7	0	3	function unknown	0	0
NEM1	YHR004C	134f11	0	2	phosphoprotein phosphatase activity	0	0
NFU1	YKL040C	116f9	3	0	function unknown	0	0
NKP2	YLR315W	122d10	0	0	function unknown	2	0
NPL3	YDR432W	111g1	0	2	mRNA binding*	0	0
NUM1	YDR150W	120f10	3	0	tubulin binding	0	0
NUP133	YKR082W	130f5	0	0	structural molecule activity	2	0
OAF1	YAL051W	101b2	3	3	DNA binding*	0	0
OPT1	YJL212C	119f12	3	3	oligopeptide transporter activity*	0	0
PAC10	YGR078C	118b5	0	0	tubulin binding	2	2
PAC11	YDR488C	147d12	2	0	microtubule motor activity*	0	0
PDE2	YOR360C	107b12	3	3	3',5'-cyclic-AMP phosphodiesterase activity	0	0
PEX1	YKL197C	127e5	3	3	ATPase activity	0	0
PEX10	YDR265W	128d3	3	3	protein binding	0	0
PEX11	YOL147C	145e6	1	0	function unknown	0	0
PEX12	YMR026C	103f12	3	3	protein binding	0	0
PEX13	YLR191W	116b12	3	3	protein binding	0	0
PEX15	YOL044W	107g1	3	3	function unknown	0	0
PEX19	YDL065C	146g7	3	3	protein binding	0	0
PEX22	YAL055W	101a12	3	3	function unknown	0	0
PEX25	YPL112C	109d2	2	1	function unknown	0	0
PEX3	YDR329C	128h1	3	3	protein binding	0	0
PEX4	YGR133W	113a8	3	3	ubiquitin-protein ligase activity	0	0
PEX6	YNL329C	105c2	3	3	ATPase activity	0	0
PEX7	YDR142C	111a7	2	3	peroxisome targeting sequence binding*	0	0
PEX8	YGR077C	118b4	3	3	peroxisome targeting sequence binding	0	0
PFK2	YMR205C	104d7	3	3	6-phosphofructokinase activity	0	0
PGD1	YGL025C	126e1	0	1	RNA polymerase II transcription mediator activity	0	0
PHB1	YGR132C	113a7	2	1	function unknown	0	0
PHB2	YGR231C	125d4	3	0	function unknown	0	0
PIP2	YOR363C	107c1	3	3	DNA binding*	0	0
PLC1	YPL268W	171c8	2	0	phosphoinositide phospholipase C activity	0	0
PMP3	YDR276C	128d11	0	0	function unknown	2	2
POR1	YNL055C	171f5	0	0	voltage-gated ion-selective channel activity	2	0
POT1	YIL160C	142b11	3	1	acetyl-CoA C-acyltransferase activity	0	0
POX1	YGL205W	122e11	3	0	acyl-CoA oxidase activity	0	0
PPE1	YHR075C	114c6	3	2	carboxylic ester hydrolase activity	0	0
PPH3	YDR075W	110e2	0	3	protein phosphatase type 2A activity	0	0
PPM1	YDR435C	111g3	0	2	C-terminal protein carboxyl methyltransferase activity	0	0
PRE9	YGR135W	113a9	2	0	endopeptidase activity	0	0
PRS3	YHL011C	134f8	0	3	ribose phosphate diphosphokinase activity	0	0
PTH1	YHR189W	115a2	0	3	aminoacyl-tRNA hydrolase activity	0	0
RAD14	YMR201C	104d4	0	1	damaged DNA binding*	0	0
RAD6	YGL058W	126f12	2	2	ubiquitin-protein ligase activity	0	0
RLR1	YNL139C	171c4	0	0	DNA binding*	2	0
ROX1	YPR065W	133d10	0	2	specific transcriptional repressor activity*	0	0
RPL12B	YDR418W	111f2	0	3	structural constituent of ribosome	0	0
RPL19B	YBL027W	125g2	0	2	structural constituent of ribosome	0	0
RPL20A	YMR242C	104f4	0	3	structural constituent of ribosome	0	0
RPL23B	YER117W	148e9	0	0	structural constituent of ribosome	2	0
RPL34A	YER056C-A	112f10	0	3	structural constituent of ribosome	0	0
RPL40B	YKR094C	145c11	0	2	structural constituent of ribosome*	0	0
RSC1	YGR056W	118a3	3	0	DNA-dependent ATPase activity	0	0
RSC2	YLR357W	149g5	0	0	DNA-dependent ATPase activity	2	0
RVS161	YCR009C	115f3	3	0	cytoskeletal protein binding	0	0
SAC1	YKL212W	127f2	2	2	inositol or phosphatidylinositol phosphatase activity	0	0
SAC3	YDR159W	120g7	0	0	protein binding	2	0
SAC7	YDR389W	111d8	0	3	signal transducer activity*	0	0
SAM37	YMR060C	135e5	0	0	protein binding	3	2
SAP190	YKR028W	143f9	0	3	protein serine/threonine phosphatase activity	0	0
SCP160	YJL080C	134a1	2	0	RNA binding*	0	0
SEC28	YIL076W	129c11	3	3	function unknown	0	0
SEM1	YDR363W-A	124h5	0	0	function unknown	0	2
SFP1	YLR403W	120e5	0	0	transcription factor activity	2	0
SHE4	YOR035C	106b5	0	2	myosin binding	0	0
SHR5	YOL110W	131c6	2	0	protein-cysteine S-palmitoleyltransferase activity	0	0
SIT4	YDL047W	149d3	2	2	protein serine/threonine phosphatase activity	0	0
SLI15	YBR156C	146b7	3	2	protein kinase activator activity	0	0
SLT2	YHR030C	114a8	3	0	MAP kinase activity	0	0
SNF1	YDR477W	149d6	2	0	AMP-activated protein kinase activity	0	0
SOD2	YHR008C	134g2	0	0	manganese superoxide dismutase activity	0	2
SPF1	YEL031W	112a4	3	3	ATPase activity, coupled to transmembrane movement of ions, phosphorylative mechanism	0	0
SPO7	YAL009W	101d8	0	1	phosphoprotein phosphatase activity	0	0
SPT10	YJL127C	171b6	0	3	histone acetyltransferase activity*	0	0
SPT20	YOL148C	150d10	0	2	transcription cofactor activity	0	0
SPT8	YLR055C	102d6	2	3	transcription cofactor activity*	0	0
SSA3	YBL075C	126b6	0	2	ATPase activity*	0	0
SSD1	YDR293C	128e12	1	1	RNA binding	0	0
SSZ1	YHR064C	131g3	0	3	unfolded protein binding	0	0
STE11	YLR362W	149g7	2	2	MAP kinase kinase kinase activity*	0	0
STE3	YKL178C	121f10	3	0	mating-type a-factor pheromone receptor activity	0	0
SWD3	YBR175W	109e10	2	1	histone lysine N-methyltransferase activity (H3-K4 specific)	0	0
SWI6	YLR182W	116b3	3	1	protein binding*	0	0
TGL5	YOR081C	106e5	0	1	triacylglycerol lipase activity	0	0
THP1	YOL072W	108a5	2	2	protein binding	0	0
THP2	YHR167W	114h8	0	2	nucleic acid binding	0	0
TUP1	YCR084C	144b9	3	0	general transcriptional repressor activity	0	0
TUS1	YLR425W	135b9	3	0	Rho guanyl-nucleotide exchange factor activity	0	3
UBI4	YLL039C	101h7	2	1	protein tag*	0	0
UBR2	YLR024C	102c6	1	3	ubiquitin-protein ligase activity	0	0
VAM7	YGL212W	122f5	3	1	phosphatidylinositol 3-phosphate binding*	0	0
VAN1	YML115C	145d10	3	3	mannosyltransferase activity	0	0
VPS1	YKR001C	127f10	1	0	GTPase activity	0	0
VPS24	YKL041W	116f10	1	3	protein binding	0	0
VPS27	YNR006W	141a11	0	2	protein binding*	0	0
VRP1	YLR337C	171e8	3	0	actin binding	0	2
WHI3	YNL197C	127c1	0	3	RNA binding	0	0
YHI9	YHR029C	114a7	1	0	function unknown	0	0
YKE2	YLR200W	116c4	3	1	tubulin binding	0	0
YPS7	YDR349C	111b6	0	2	aspartic-type endopeptidase activity	0	0
YVH1	YIR026C	130d1	0	0	protein tyrosine phosphatase activity*	2	0
ZEO1	YOL109W	131c5	1	0	function unknown	0	0
ZUO1	YGR285C	130b7	0	2	unfolded protein binding	0	0

## Sheet: ORF order
orf order (Table S1, page 5)
orf	position	gene	PO inh	OA inh	function	POstim	OA stim
YAL009W	101d8	SPO7	0	1	phosphoprotein phosphatase activity	0	0
YAL051W	101b2	OAF1	3	3	DNA binding*	0	0
YAL055W	101a12	PEX22	3	3	function unknown	0	0
YAR014C	101e4	BUD14	0	1	protein phosphatase type 1 regulator activity	0	0
YBL006C	125e10	LDB7	2	0	DNA-dependent ATPase activity	0	0
YBL027W	125g2	RPL19B	0	2	structural constituent of ribosome	0	0
YBL075C	126b6	SSA3	0	2	ATPase activity*	0	0
YBR078W	140f4	ECM33	3	1	function unknown	0	0
YBR156C	146b7	SLI15	3	2	protein kinase activator activity	0	0
YBR175W	109e10	SWD3	2	1	histone lysine N-methyltransferase activity (H3-K4 specific)	0	0
YBR200W	109g3	BEM1	3	1	protein binding*	0	0
YCR009C	115f3	RVS161	3	0	cytoskeletal protein binding	0	0
YCR017C	115f9	CWH43	2	0	function unknown	0	0
YCR034W	137f8	FEN1	0	3	fatty acid elongase activity	0	0
YCR047C	144a11	BUD23	0	0	S-adenosylmethionine-dependent methyltransferase activity	2	0
YCR084C	144b9	TUP1	3	0	general transcriptional repressor activity	0	0
YDL047W	149d3	SIT4	2	2	protein serine/threonine phosphatase activity	0	0
YDL065C	146g7	PEX19	3	3	protein binding	0	0
YDL069C	146g11	CBS1	3	3	translation factor activity, nucleic acid binding	0	0
YDL074C	146h5	BRE1	3	0	ubiquitin-protein ligase activity	0	0
YDL088C	147a4	ASM4	0	0	structural molecule activity	3	3
YDL118W	138g2		0	2	function unknown	0	0
YDR017C	137b1	KCS1	3	2	inositol heptakisphosphate 5-kinase activity*	0	0
YDR069C	110d10	DOA4	2	2	endopeptidase activity*	0	0
YDR075W	110e2	PPH3	0	3	protein phosphatase type 2A activity	0	0
YDR116C	110g7	MRPL1	0	0	structural constituent of ribosome	2	0
YDR142C	111a7	PEX7	2	3	peroxisome targeting sequence binding*	0	0
YDR150W	120f10	NUM1	3	0	tubulin binding	0	0
YDR159W	120g7	SAC3	0	0	protein binding	2	0
YDR215C	121b3		2	0	dubious orf	0	0
YDR216W	121b4	ADR1	3	2	transcription factor activity	0	0
YDR264C	128d2	AKR1	2	2	protein-cysteine S-palmitoleyltransferase activity	0	0
YDR265W	128d3	PEX10	3	3	protein binding	0	0
YDR276C	128d11	PMP3	0	0	function unknown	2	2
YDR293C	128e12	SSD1	1	1	RNA binding	0	0
YDR294C	128f1	DPL1	0	2	sphinganine-1-phosphate aldolase activity	0	0
YDR329C	128h1	PEX3	3	3	protein binding	0	0
YDR335W	128h7	MSN5	0	3	protein binding*	0	0
YDR349C	111b6	YPS7	0	2	aspartic-type endopeptidase activity	0	0
YDR363W-A	124h5	SEM1	0	0	function unknown	0	2
YDR389W	111d8	SAC7	0	3	signal transducer activity*	0	0
YDR417C	149h1		3	2	dubious orf	0	0
YDR418W	111f2	RPL12B	0	3	structural constituent of ribosome	0	0
YDR424C	131e5	DYN2	3	0	microtubule motor activity	0	0
YDR432W	111g1	NPL3	0	2	mRNA binding*	0	0
YDR435C	111g3	PPM1	0	2	C-terminal protein carboxyl methyltransferase activity	0	0
YDR477W	149d6	SNF1	2	0	AMP-activated protein kinase activity	0	0
YDR488C	147d12	PAC11	2	0	microtubule motor activity*	0	0
YDR493W	149h5	FMP36	3	0	function unknown	0	0
YEL029C	121d7	BUD16	0	0	function unknown	2	0
YEL031W	112a4	SPF1	3	3	ATPase activity, coupled to transmembrane movement of ions, phosphorylative mechanism	0	0
YEL033W	112a5	MTC7	0	3	telomere capping	0	0
YEL059W	112c4		3	2	dubious ORF	0	0
YEL061C	112c6	CIN8	0	2	microtubule motor activity	0	0
YER027C	144c4	GAL83	0	3	AMP-activated protein kinase activity	0	0
YER038W-A	112e8		0	3	dubious orf	0	0
YER056C-A	112f10	RPL34A	0	3	structural constituent of ribosome	0	0
YER065C	112g3	ICL1	0	0	isocitrate lyase activity	1	2
YER083C	112h5	GET2	3	3	function unknown	0	0
YER093C-A	131f2	AIM11	3	0	function unknown	0	3
YER117W	148e9	RPL23B	0	0	structural constituent of ribosome	2	0
YFL025C	129e6	BST1	2	0	carboxylic ester hydrolase activity	0	0
YFR001W	129g8	LOC1	0	0	mRNA binding	2	0
YGL024W	126d12		0	2	dubious orf	0	0
YGL025C	126e1	PGD1	0	1	RNA polymerase II transcription mediator activity	0	0
YGL058W	126f12	RAD6	2	2	ubiquitin-protein ligase activity	0	0
YGL084C	126h8	GUP1	3	1	O-acyltransferase activity	0	0
YGL152C	148b8		3	3	dubious orf	0	0
YGL205W	122e11	POX1	3	0	acyl-CoA oxidase activity	0	0
YGL212W	122f5	VAM7	3	1	phosphatidylinositol 3-phosphate binding*	0	0
YGL218W	171c2		0	0	dubious orf opposite MDM34	3	1
YGL240W	171d2	DOC1	0	0	enzyme regulator activity	3	1
YGR056W	118a3	RSC1	3	0	DNA-dependent ATPase activity	0	0
YGR077C	118b4	PEX8	3	3	peroxisome targeting sequence binding	0	0
YGR078C	118b5	PAC10	0	0	tubulin binding	2	2
YGR132C	113a7	PHB1	2	1	function unknown	0	0
YGR133W	113a8	PEX4	3	3	ubiquitin-protein ligase activity	0	0
YGR135W	113a9	PRE9	2	0	endopeptidase activity	0	0
YGR231C	125d4	PHB2	3	0	function unknown	0	0
YGR257C	150b2	MTM1	2	0	transporter activity*	0	0
YGR272C	150b5		3	0	function unknown	0	0
YGR285C	130b7	ZUO1	0	2	unfolded protein binding	0	0
YHL011C	134f8	PRS3	0	3	ribose phosphate diphosphokinase activity	0	0
YHL044W	113f8		1	0	function unknown	0	0
YHR004C	134f11	NEM1	0	2	phosphoprotein phosphatase activity	0	0
YHR008C	134g2	SOD2	0	0	manganese superoxide dismutase activity	0	2
YHR009C	134g3		2	0	function unknown	0	2
YHR013C	113h12	ARD1	2	0	peptide alpha-N-acetyltransferase activity	0	0
YHR029C	114a7	YHI9	1	0	function unknown	0	0
YHR030C	114a8	SLT2	3	0	MAP kinase activity	0	0
YHR064C	131g3	SSZ1	0	3	unfolded protein binding	0	0
YHR075C	114c6	PPE1	3	2	carboxylic ester hydrolase activity	0	0
YHR082C	114d1	KSP1	1	3	protein serine/threonine kinase activity	0	0
YHR092C	114d4	HXT4	2	3	glucose transporter activity*	0	0
YHR100C	114d10		3	2	function unknown	0	0
YHR115C	114e10	DMA1	0	1	function unknown	0	0
YHR129C	114f6	ARP1	3	1	structural constituent of cytoskeleton	0	0
YHR167W	114h8	THP2	0	2	nucleic acid binding	0	0
YHR189W	115a2	PTH1	0	3	aminoacyl-tRNA hydrolase activity	0	0
YHR194W	134h1	MDM31	0	3	function unknown	3	0
YIL076W	129c11	SEC28	3	3	function unknown	0	0
YIL087C	129d4		2	0	function unknown	0	0
YIL102C	145b4		3	1	function unknown	0	0
YIL128W	142a2	MET18	0	3	RNA polymerase II transcription factor activity	2	0
YIL154C	171c5	IMP2'	3	0	transcription coactivator activity	0	0
YIL160C	142b11	POT1	3	1	acetyl-CoA C-acyltransferase activity	0	0
YIR004W	149c11	DJP1	3	2	chaperone binding	0	0
YIR026C	130d1	YVH1	0	0	protein tyrosine phosphatase activity*	2	0
YJL080C	134a1	SCP160	2	0	RNA binding*	0	0
YJL095W	133h6	BCK1	3	0	MAP kinase kinase kinase activity	0	2
YJL127C	171b6	SPT10	0	3	histone acetyltransferase activity*	0	0
YJL131C	120c2		0	0	function unknown	2	0
YJL155C	120a9	FBP26	2	0	fructose-2,6-bisphosphate 2-phosphatase activity*	0	0
YJL211C	119g2		3	2	dubious orf	0	0
YJL212C	119f12	OPT1	3	3	oligopeptide transporter activity*	0	0
YJR055W	144g7	HIT1	0	0	function unknown	2	0
YJR118C	136c2	ILM1	0	3	function unknown	0	0
YKL032C	116f4	IXR1	1	1	DNA binding	0	0
YKL037W	116f6		1	3	function unknown	0	0
YKL040C	116f9	NFU1	3	0	function unknown	0	0
YKL041W	116f10	VPS24	1	3	protein binding	0	0
YKL054C	116g7	DEF1	0	0	function unknown	2	0
YKL167C	117f7	MRP49	0	0	structural constituent of ribosome	3	2
YKL178C	121f10	STE3	3	0	mating-type a-factor pheromone receptor activity	0	0
YKL197C	127e5	PEX1	3	3	ATPase activity	0	0
YKL212W	127f2	SAC1	2	2	inositol or phosphatidylinositol phosphatase activity	0	0
YKL213C	127f3	DOA1	2	1	ubiquitin binding	0	0
YKR001C	127f10	VPS1	1	0	GTPase activity	0	0
YKR009C	127g3	FOX2	3	0	3-hydroxyacyl-CoA dehydrogenase activity*	0	0
YKR028W	143f9	SAP190	0	3	protein serine/threonine phosphatase activity	0	0
YKR067W	130e6	GPT2	0	3	glycerol-3-phosphate O-acyltransferase activity	0	0
YKR082W	130f5	NUP133	0	0	structural molecule activity	2	0
YKR094C	145c11	RPL40B	0	2	structural constituent of ribosome*	0	0
YLL006W	170h9	MMM1	0	0	function unknown	3	3
YLL039C	101h7	UBI4	2	1	protein tag*	0	0
YLR024C	102c6	UBR2	1	3	ubiquitin-protein ligase activity	0	0
YLR055C	102d6	SPT8	2	3	transcription cofactor activity*	0	0
YLR087C	102f4	CSF1	0	3	function unknown	0	0
YLR182W	116b3	SWI6	3	1	protein binding*	0	0
YLR191W	116b12	PEX13	3	3	protein binding	0	0
YLR200W	116c4	YKE2	3	1	tubulin binding	0	0
YLR210W	116c10	CLB4	2	2	cyclin-dependent protein kinase regulator activity	0	0
YLR284C	122b9	ECI1	3	0	dodecenoyl-CoA delta-isomerase activity	0	0
YLR315W	122d10	NKP2	0	0	function unknown	2	0
YLR322W	122e2		1	0	dubious orf	0	0
YLR337C	171e8	VRP1	3	0	actin binding	0	2
YLR357W	149g5	RSC2	0	0	DNA-dependent ATPase activity	2	0
YLR362W	149g7	STE11	2	2	MAP kinase kinase kinase activity*	0	0
YLR403W	120e5	SFP1	0	0	transcription factor activity	2	0
YLR425W	135b9	TUS1	3	0	Rho guanyl-nucleotide exchange factor activity	0	3
YML008C	103d10	ERG6	3	1	sterol 24-C-methyltransferase activity	0	0
YML020W	103c10		1	1	function unknown	0	0
YML062C	103a9	MFT1	0	2	nucleic acid binding	0	0
YML081C-A	135e4	ATP18	0	0	hydrogen ion transporting ATP synthase activity, rotational mechanism	3	0
YML095C-A	171b5		0	0	dubious orf	1	0
YML115C	145d10	VAN1	3	3	mannosyltransferase activity	0	0
YMR021C	170a7	MAC1	3	0	specific RNA polymerase II transcription factor activity	0	1
YMR026C	103f12	PEX12	3	3	protein binding	0	0
YMR032W	103g6	HOF1	1	1	cytoskeletal protein binding	0	0
YMR034C	103g7		1	0	sterol transporter activity	0	0
YMR060C	135e5	SAM37	0	0	protein binding	3	2
YMR100W	132g7	MUB1	0	3	function unknown	0	0
YMR198W	104d2	CIK1	2	3	microtubule motor activity	0	0
YMR201C	104d4	RAD14	0	1	damaged DNA binding*	0	0
YMR202W	104d5	ERG2	1	1	C-8 sterol isomerase activity	0	0
YMR205C	104d7	PFK2	3	3	6-phosphofructokinase activity	0	0
YMR238W	104f2	DFG5	0	3	mannosidase activity	0	0
YMR242C	104f4	RPL20A	0	3	structural constituent of ribosome	0	0
YMR280C	104h9	CAT8	0	0	specific RNA polymerase II transcription factor activity	2	3
YMR294W	105a4	JNM1	3	0	structural constituent of cytoskeleton	0	0
YMR299C	105a9	DYN3	2	0	motor activity	0	0
YNL055C	171f5	POR1	0	0	voltage-gated ion-selective channel activity	2	0
YNL059C	150c10	ARP5	2	0	ATP-dependent 5' to 3' DNA helicase activity	0	0
YNL094W	141f7	APP1	3	0	function unknown	0	0
YNL136W	141e5	EAF7	0	0	function unknown	1	1
YNL139C	171c4	RLR1	0	0	DNA binding*	2	0
YNL197C	127c1	WHI3	0	3	RNA binding	0	0
YNL225C	171b1	CNM67	2	0	structural constituent of cytoskeleton	0	3
YNL239W	171a7	LAP3	0	2	transcription regulator activity*	0	0
YNL284C	150d7	MRPL10	3	0	structural constituent of ribosome	0	0
YNL307C	105d4	MCK1	0	1	glycogen synthase kinase 3 activity*	0	0
YNL315C	150d8	ATP11	3	0	unfolded protein binding	0	0
YNL329C	105c2	PEX6	3	3	ATPase activity	0	0
YNR006W	141a11	VPS27	0	2	protein binding*	0	0
YOL012C	107e1	HTZ1	1	1	chromatin binding	0	0
YOL044W	107g1	PEX15	3	3	function unknown	0	0
YOL050C	107g7		0	3	dubious orf	0	0
YOL051W	107g8	GAL11	2	2	RNA polymerase II transcription mediator activity	0	0
YOL072W	108a5	THP1	2	2	protein binding	0	0
YOL081W	108a11	IRA2	0	3	Ras GTPase activator activity	0	0
YOL086C	131a9	ADH1	3	0	alcohol dehydrogenase activity	0	0
YOL109W	131c5	ZEO1	1	0	function unknown	0	0
YOL110W	131c6	SHR5	2	0	protein-cysteine S-palmitoleyltransferase activity	0	0
YOL147C	145e6	PEX11	1	0	function unknown	0	0
YOL148C	150d10	SPT20	0	2	transcription cofactor activity	0	0
YOR035C	106b5	SHE4	0	2	myosin binding	0	0
YOR067C	106d6	ALG8	0	2	dolichyl pyrophosphate Glc1Man9GlcNAc2 alpha-1,3-glucosyltransferase activity	0	0
YOR081C	106e5	TGL5	0	1	triacylglycerol lipase activity	0	0
YOR141C	142e5	ARP8	1	0	ATP-dependent 5' to 3' DNA helicase activity	0	0
YOR258W	119e8	HNT3	3	0	function unknown	0	0
YOR334W	107a3	MRS2	0	3	magnesium ion transporter activity	2	0
YOR350C	107b3	MNE1	0	0	function unknown	2	0
YOR360C	107b12	PDE2	3	3	3',5'-cyclic-AMP phosphodiesterase activity	0	0
YOR363C	107c1	PIP2	3	3	DNA binding*	0	0
YOR374W	107c6	ALD4	0	2	aldehyde dehydrogenase (NAD) activity	0	0
YPL055C	123e9	LGE1	3	2	function unknown	0	0
YPL060W	123e4	LPE10	0	3	magnesium ion transporter activity	0	0
YPL084W	123c9	BRO1	3	2	ubiquitin-specific protease activity	0	0
YPL112C	109d2	PEX25	2	1	function unknown	0	0
YPL268W	171c8	PLC1	2	0	phosphoinositide phospholipase C activity	0	0
YPR065W	133d10	ROX1	0	2	specific transcriptional repressor activity*	0	0
YPR159W	124e2	KRE6	2	0	glucosidase activity	0	0
